# Supplementary material for: KSHV 2.0: A Comprehensive Annotation of the Kaposi's Sarcoma-Associated Herpesvirus Genome Using Next-Generation Sequencing Reveals Novel Genomic and Functional Features
Source: PLoS Pathog. 2014 Jan 16;10(1):e1003847. doi: 10.1371/journal.ppat.1003847 (PMC3894221; doi:10.1371/journal.ppat.1003847)
Supplement: File S2 — Mochiview files for updated annotation and mRNA-seq/Ribo-seq profiles. Supplementary file 1 is a Mochiview file [26] containing the updated KSHV 2.0 annotations, mRNA profiles, and ribosome occupancy (CHX) plots for all of the time points analyzed (0, 8, 24, 48, 72 hr). Ribosome occupancy plots for Harr-treated cells are included for the 48 and 72 hr time points. See materials and methods for uploading instructions. (ZIP) [file ppat.1003847.s018.zip]

Archive with 1 entries (1 files):
- 00000001.cvw
